# Supplementary material for: Pigment Integrity-to-Dust Ratio (PIDR): A Novel Bioindicator for Assessing Urban Air Pollution Stress in Ginkgo biloba
Source: Plants (Basel). 2026 Jun 18;15(12):1893. doi: 10.3390/plants15121893 (PMC13306462; doi:10.3390/plants15121893)
Supplement: Supplementary file 1 [file plants-15-01893-s001.zip]

Archive with 1 entries (1 files):
- plants-4225980-supplementary.pdf
